# Supplementary material for: Thermosensitive In Situ Gelling Poloxamers/Hyaluronic Acid Gels for Hydrocortisone Ocular Delivery
Source: Gels. 2024 Mar 12;10(3):193. doi: 10.3390/gels10030193 (PMC10970564; doi:10.3390/gels10030193)
Supplement: Supplementary file 1 [file gels-10-00193-s001.zip]

Archive with 1 entries (1 files):
- gels-2566142-supplementary.pdf
